# Supplementary material for: Potential Therapeutic Functions of PU-91 and Quercetin in Personalized Cybrids Derived from Patients with Age-Related Macular Degeneration, Keratoconus, and Glaucoma
Source: Antioxidants (Basel). 2023 Jun 22;12(7):1326. doi: 10.3390/antiox12071326 (PMC10375999; doi:10.3390/antiox12071326)
Supplement: Supplementary file 1 [file antioxidants-12-01326-s001.zip]

Archive with 1 entries (1 files):
- antioxidants-2432522-Supplementary file-highlight.pdf
